# Supplementary material for: Skeletal Muscle, Skin, and Bone as Three Major Nitrate Reservoirs in Mammals: Chemiluminescence and 15N-Tracer Studies in Yorkshire Pigs
Source: Nutrients. 2024 Aug 13;16(16):2674. doi: 10.3390/nu16162674 (PMC11357542; doi:10.3390/nu16162674)
Supplement: Supplementary file 1 [file nutrients-16-02674-s001.zip]

Archive with 1 entries (1 files):
- nutrients-3101501-supplementary.pdf
